# Supplementary material for: Current Challenges in the Treatment of the Omphalocele—Experience of a Tertiary Center from Romania
Source: J Clin Med. 2022 Sep 27;11(19):5711. doi: 10.3390/jcm11195711 (PMC9573750; doi:10.3390/jcm11195711)
Supplement: Supplementary file 1 [file jcm-11-05711-s001.zip]

Archive with 1 entries (1 files):
- jcm-1900413-supplementary.pdf
